# Supplementary material for: Dietary Patterns Associated with Abnormal Glucose Tolerance following Gestational Diabetes Mellitus: The MyNutritype Study
Source: Nutrients. 2023 Jun 20;15(12):2819. doi: 10.3390/nu15122819 (PMC10302866; doi:10.3390/nu15122819)
Supplement: Supplementary file 1 [file nutrients-15-02819-s001.zip]

Archive with 1 entries (1 files):
- nutrients-2428282-supplementary.pdf
